# Supplementary material for: Evolutionary history of the snooks: Phylogeny, biogeography and diversification of the genus Centropomus
Source: PLoS One. 2025 Oct 9;20(10):e0332412. doi: 10.1371/journal.pone.0332412 (PMC12510552; doi:10.1371/journal.pone.0332412)
Supplement: S1 Table — Samples points (p); Locality; Accession number of the sequence from the public database (Genbank); Collection: Laboratório de Genética e Conservação of the Universidade Federal do Pará (LGC/UFPA), Florida Museum of Natural History (UF), Museo de Zoología of the Universidad de Costa Rica (MZUCR), Colección Nacional de Peces of the Universidad Nacional Autónoma de México (CNPE-IBUNAM), Universidade Michoacana de San Nicolás de Hidalgo (UMSNH), and the Departamento de Conservación de la Biodiversidad of the El Colegio de la Frontera Sur (ECOSUR). In brackets, the identification number of the samples in the collections. The asterisk (*) indicates sequences used only in the haplotype network of the C. parallelus/C. mexicanus complex. (CSV) [file pone.0332412.s001.csv]

ID	SPECIES	P	LOCALITY	LAT_LONG	rRNA16S	COI	RIPK4	COLLECTION
Cira0471	Centropomus irae	Su	Sucurijú, Amapá, Brazil	1.765780 -50.300560	PV699953	PV699776	PV693753	LGC/UFPA (CEN471)
Cira0472	Centropomus irae	Su	Sucurijú, Amapá, Brazil	1.765780 -50.300560	PV699954	PV699777	PV693754	LGC/UFPA (CEN472)
Cira0572	Centropomus irae	Ca	Calçoene, Amapá, Brazil	missing	PV699955	PV699778	PV693755	LGC/UFPA (CEN572)
Cira0575	Centropomus irae	Ca	Calçoene, Amapá, Brazil	missing	PV699956	PV699779	PV693756	LGC/UFPA (CEN575)
Cira0582	Centropomus irae	Am	Municipality of Amapá, state of Amapá, Brazil	1.955859 -50.608287	PV699957	PV699780	PV693757	LGC/UFPA (CEN582)
Cira0804	Centropomus irae	Am	Municipality of Amapá, state of Amapá, Brazil	1.955859 -50.608287	PV699958	PV699781	PV693758	LGC/UFPA (CEN804)
Cund0110	Centropomus undecimalis	Bg	Bragança, Pará, Brazil	-0.897281 -46.667257	PV699959	PV699782	PV693759	LGC/UFPA (CEN110)
Cund0111	Centropomus undecimalis	Bg	Bragança, Pará, Brazil	-0.897281 -46.667257	PV699960	PV699783	PV693760	LGC/UFPA (CEN111)
Cund0182	Centropomus undecimalis	Na	Natal, Rio Grande do Norte, Brazil	missing	PV699961	PV699784	PV693761	LGC/UFPA (CEN182)
Cund0234	Centropomus undecimalis	Fr	Fortaleza, Ceará, Brazil	missing	PV699962	PV699785	PV693762	LGC/UFPA (CEN234)
Cund0355	Centropomus undecimalis	Cr	Cartagena de Indias, Colombia	missing	PV699963	PV699786	PV693763	LGC/UFPA (CEN355)
Cund1171	Centropomus undecimalis	Vr	Tamiahua, Veracruz, Mexico	21.276534 -97.444060	PV699964	PV699787	-	UMSNH (53673) / LGC/UFPA (CEN1171)
Cund1172	Centropomus undecimalis	Vr	Tecolutla, Veracruz, Mexico	20.253367 -96.797647	PV699965	PV699788	-	UMSNH (54023) / LGC/UFPA (CEN1172)
Cund1177	Centropomus undecimalis	Vr	Tecolutla, Veracruz, Mexico	20.253367 -96.797647	PV699966	PV699789	-	UMSNH (54028) / LGC/UFPA (CEN1177)
Cund1178	Centropomus undecimalis	Vr	Tecolutla, Veracruz, Mexico	20.253367 -96.797647	PV699967	PV699790	-	UMSNH (54029) / LGC/UFPA (CEN1178)
Cpoe1084	Centropomus poeyi	Tb	Boca del cerro, Tabasco., Mexico	17.43045556 -91.49031667	PV699968	PV699791	PV693764	ECOSUR (T2300) / LGC/UFPA (CEN1084)
Cpoe1085	Centropomus poeyi	Tb	Río Tzenales, Tabasco, Mexico	16.2836111 -90.9063888	PV699969	PV699792	PV693765	ECOSUR (T2583) / LGC/UFPA (CEN1085)
Cpoe1086	Centropomus poeyi	Tb	Rio Usumacinta, Tabasco, Mexico	missing	PV699970	PV699793	PV693766	ECOSUR (2066) / LGC/UFPA (CEN1086)
Cpoe1087	Centropomus poeyi	Tb	Loma Bonita, Rio Lacantun, Tabasco, Mexico	missing	PV699971	PV699794	PV693767	ECOSUR (2086) / LGC/UFPA (CEN1087)
Cpec0073	Centropomus pectinatus	Cm	Camucim, Ceará, Brazil	missing	PV699972	PV699795	PV693768	LGC/UFPA (CEN73)
Cpec0407	Centropomus pectinatus	Op	Oiapoque, Amapá, Brazil	missing	PV699973	PV699796	PV693769	LGC/UFPA (CEN407)
Cpec1053	Centropomus pectinatus	Fl	Brevard, Florida, Atlantic coast, USA	27.810310 -80.505170	PV699974	PV699797	PV693770	UF (238639) / LGC/UFPA (CEN1053)
Cpar1088	Centropomus parallelus_L1	Nc	San Carlos, Nicaragua	missing	PV699975	PV699798	PV693771	CNPE-IBUNAM (T4313) / LGC/UFPA (CEN1088)
Cpar1089	Centropomus parallelus_L1	Nc	San Carlos, Nicaragua	missing	PV699976	PV699799	PV693772	CNPE-IBUNAM (T4315) / LGC/UFPA (CEN1089)
Cpar1096	Centropomus parallelus_L1	Nc	San Carlos, Nicaragua	missing	PV699977	PV699800	PV693773	CNPE-IBUNAM (T4309) / LGC/UFPA (CEN1096)
Cpar1097	Centropomus parallelus_L1	Nc	San Carlos, Nicaragua	missing	PV699978	PV699801	PV693774	CNPE-IBUNAM (T4310) / LGC/UFPA (CEN1097)
-	Centropomus parallelus_L1	Fl	Florida, Atlantic coast, USA	missing	OM345007*	OM345042*	-	Seyoum et al. 2022
-	Centropomus parallelus_L1	Fl	Florida, Atlantic coast, USA	missing	OM345008*	OM345043*	-	Seyoum et al. 2022
-	Centropomus parallelus_L1	Fl	Florida, Atlantic coast, USA	missing	OM345009*	OM345044*	-	Seyoum et al. 2022
-	Centropomus parallelus_L1	Fl	Florida, Atlantic coast, USA	missing	OM345010*	OM345045*	-	Seyoum et al. 2022
-	Centropomus parallelus_L1	Fl	Florida, Atlantic coast, USA	missing	OM345011*	OM345046*	-	Seyoum et al. 2022
-	Centropomus parallelus_L1	Fl	Florida, Atlantic coast, USA	missing	OM345012*	OM345047*	-	Seyoum et al. 2022
-	Centropomus parallelus_L1	Fl	Florida, Atlantic coast, USA	missing	OM345013*	OM345048*	-	Seyoum et al. 2022
-	Centropomus parallelus_L1	Fl	Florida, Atlantic coast, USA	missing	OM345014*	-	-	Seyoum et al. 2022
-	Centropomus parallelus_L1	Fl	Florida, Atlantic coast, USA	missing	OM345015*	-	-	Seyoum et al. 2022
-	Centropomus parallelus_L1	Fl	Florida, Atlantic coast, USA	missing	OM345016*	-	-	Seyoum et al. 2022
-	Centropomus parallelus_L1	Fl	Florida, Atlantic coast, USA	missing	OM345017*	-	-	Seyoum et al. 2022
-	Centropomus parallelus_L1	Fl	Florida, Atlantic coast, USA	missing	OM345018*	-	-	Seyoum et al. 2022
-	Centropomus parallelus_L1	Fl	Florida, Atlantic coast, USA	missing	OM345019*	-	-	Seyoum et al. 2022
-	Centropomus parallelus_L1	Fl	Florida, Atlantic coast, USA	missing	OM345020*	-	-	Seyoum et al. 2022
Cpar0059	Centropomus parallelus_L2	MA	Maranhão, Brazil	missing	PV699979	PV699802	PV693775	LGC/UFPA (CEN59)
Cpar0087	Centropomus parallelus_L2	Cm	Camucim, Ceará, Brazil	missing	PV699980	PV699803	PV693776	LGC/UFPA (CEN87)
Cpar0223	Centropomus parallelus_L2	MA	Maranhão, Brazil	missing	PV699981	PV699804	PV693777	LGC/UFPA (CEN223)
Cpar0314	Centropomus parallelus_L2	SP	São Paulo, Brazil	missing	PV699982	PV699805	PV693778	LGC/UFPA (CEN314)
Cpar0989	Centropomus parallelus_L2	Bg	Bragança, Pará, Brazil	-0.821515 -46.622386	PV699983	PV699806	PV693779	LGC/UFPA (CEN989)
Cpar1014	Centropomus parallelus_L2	Mj	Soure, Marajó, Pará, Brazil	-0.649138 -48.494412	PV699984	PV699807	PV693780	LGC/UFPA (CEN1014)
Cpar1048	Centropomus parallelus_L2	Bg	Bragança, Pará, Brazil	-0.849297 -46.617488	PV699985	PV699808	PV693781	LGC/UFPA (CEN1048)
Cpar1052	Centropomus parallelus_L2	Fl	Brevard, Florida, Atlantic coast, USA	27.835382 -80.519647	PV699986*	-	-	UF (238637) / LGC/UFPA (CEN1052)
-	Centropomus parallelus_L2	PR	Puerto Rico	missing	OM345029*	OM345050*	-	Seyoum et al. 2022
-	Centropomus parallelus_L2	PR	Puerto Rico	missing	OM345030*	OM345051*	-	Seyoum et al. 2022
-	Centropomus parallelus_L2	PR	Puerto Rico	missing	OM345031*	OM345052*	-	Seyoum et al. 2022
-	Centropomus parallelus_L2	PR	Puerto Rico	missing	OM345032*	OM345053*	-	Seyoum et al. 2022
-	Centropomus parallelus_L2	PR	Puerto Rico	missing	OM345033*	OM345054*	-	Seyoum et al. 2022
-	Centropomus parallelus_L2	PR	Puerto Rico	missing	OM345034*	-	-	Seyoum et al. 2022
Cmex1077	Centropomus mexicanus	Tb	Salsipuedes Centla, Tabasco, Mexico	18.36998167 -92.47492833	PV699987	PV699809	PV693782	CNPE-IBUNAM (T2176) / LGC/UFPA (CEN1077)
Cmex1078	Centropomus mexicanus	Tb	Salsipuedes Centla, Tabasco, Mexico	18.36998167 -92.47492833	PV699988	PV699810	PV693783	CNPE-IBUNAM (T2177) / LGC/UFPA (CEN1078)
Cmex1079	Centropomus mexicanus	Tb	Salsipuedes Centla, Tabasco, Mexico	18.36998167 -92.47492833	PV699989	-	PV693784	CNPE-IBUNAM (T2192) / LGC/UFPA (CEN1079)
Cmex1080	Centropomus mexicanus	Tb	Salsipuedes Centla, Tabasco, Mexico	18.36998167 -92.47492833	PV699990	-	PV693785	CNPE-IBUNAM (T2256) / LGC/UFPA (CEN1080)
Cmex1081	Centropomus mexicanus	Tb	Salsipuedes Centla, Tabasco, Mexico	18.36998167 -92.47492833	PV699991	PV699811	PV693786	CNPE-IBUNAM (T2258) / LGC/UFPA (CEN1081)
Cmex1082	Centropomus mexicanus	Tb	Salsipuedes Centla, Tabasco, Mexico	18.36998167 -92.47492833	PV699992	PV699812	PV693787	CNPE-IBUNAM (T2259) / LGC/UFPA (CEN1082)
-	Centropomus mexicanus	Tx	Texas, USA	missing	OM345021*	OM345049*	-	Seyoum et al. 2022
-	Centropomus mexicanus	Tx	Texas, USA	missing	OM345022*	-	-	Seyoum et al. 2022
-	Centropomus mexicanus	Tx	Texas, USA	missing	OM345023*	-	-	Seyoum et al. 2022
-	Centropomus mexicanus	Tx	Texas, USA	missing	OM345024*	-	-	Seyoum et al. 2022
-	Centropomus mexicanus	Tx	Texas, USA	missing	OM345025*	-	-	Seyoum et al. 2022
-	Centropomus mexicanus	Tx	Texas, USA	missing	OM345026*	-	-	Seyoum et al. 2022
-	Centropomus mexicanus	Tx	Texas, USA	missing	OM345027*	-	-	Seyoum et al. 2022
-	Centropomus mexicanus	Tx	Texas, USA	missing	OM345028*	-	-	Seyoum et al. 2022
Cens0376	Centropomus ensiferus	Cr	Cartagena de Indias, Colombia	missing	PV699993	PV699813	PV693788	LGC/UFPA (CEN376)
Cens0414	Centropomus ensiferus	Op	Oiapoque, Amapá, Brazil	missing	PV699994	PV699814	PV693789	LGC/UFPA (CEN414)
Cens0547	Centropomus ensiferus	FG	French Guiana	missing	PV699995	PV699815	PV693790	LGC/UFPA (CEN547)
Cens0550	Centropomus ensiferus	FG	French Guiana	missing	PV699996	PV699816	PV693791	LGC/UFPA (CEN550)
Cens0742	Centropomus ensiferus	Op	Oiapoque, Amapá, Brazil	missing	PV699997	PV699817	PV693792	LGC/UFPA (CEN742)
Cens1049	Centropomus ensiferus	VI	St. Croix, Virgin Islands, USA, Caribbean Sea	17.767778 -64.759720	PV699998	PV699818	PV693793	UF (180893) / LGC/UFPA (CEN1049)
Cens1050	Centropomus ensiferus	Fl	Brevard, Florida, Atlantic coast, USA	27.835382 -80.519647	PV699999	PV699819	PV693794	UF (238633) / LGC/UFPA (CEN1050)
Cvir1132	Centropomus viridis_L1	Pt	Puntarenas, Costa Rica	9.988590 -84.831843	PV700000	PV699820	PV693795	UMSNH (22774) / LGC/UFPA (CEN1132)
Cvir1133	Centropomus viridis_L1	SR	Santa Rosa, Guatemala	13.803090 -90.257456	PV700001	PV699821	PV693796	UMSNH (24591) / LGC/UFPA (CEN1133)
Cvir1134	Centropomus viridis_L1	SR	Santa Rosa, Guatemala	13.803090 -90.257456	PV700002	PV699822	PV693797	UMSNH (24592) / LGC/UFPA (CEN1134)
Cvir1131	Centropomus viridis_L2	Gu	Santa Elena, Guayaquil, Ecuador	missing	PV700003	PV699823	PV693798	UMSNH (17842) / LGC/UFPA (CEN1131)
CvirMW14	Centropomus viridis_L2	Pe	Peru	missing	-	MW201714	-	Figeuiredo-Filho et al., 2021
CvirMW15	Centropomus viridis_L2	Pe	Peru	missing	-	MW201715	-	Figeuiredo-Filho et al., 2021
CvirMW16	Centropomus viridis_L2	Pe	Peru	missing	-	MW201716	-	Figeuiredo-Filho et al., 2021
CvirMW17	Centropomus viridis_L2	Pe	Peru	missing	-	MW201717	-	Figeuiredo-Filho et al., 2021
Cnig1119	Centropomus nigrescens	Mc	Michoacan, Mexico	17.984667 -102.363316	PV700004	PV699824	PV693799	UMSNH (8477) / LGC/UFPA (CEN1119)
Cnig1120	Centropomus nigrescens	Mc	Michoacan, Mexico	18.072306 -102.731083	PV700005	PV699825	PV693800	UMSNH (8543) / LGC/UFPA (CEN1120)
Cnig1121	Centropomus nigrescens	SR	Santa Rosa, Guatemala	13.803.090 -90.257456	PV700006	PV699826	PV693801	UMSNH (24587) / LGC/UFPA (CEN1121)
Cnig1124	Centropomus nigrescens	Pt	Puntarenas, Costa Rica	9.615464 -85.078618	PV700007	PV699827	PV693802	UMSNH (46935) / LGC/UFPA (CEN1124)
Cnig1125	Centropomus nigrescens	Pt	Puntarenas, Costa Rica	9.615464 -85.078618	PV700008	PV699828	PV693803	UMSNH (46936) / LGC/UFPA (CEN1125)
Cnig1126	Centropomus nigrescens	Pt	Puntarenas, Costa Rica	9.615464 -85.078618	PV700009	PV699829	PV693804	UMSNH (46937) / LGC/UFPA (CEN1126)
Cnig1221	Centropomus nigrescens	Gc	Guanacaste, Costa Rica	10.94439 -85.695849	PV700010	PV699830	PV693805	MZUCR (3676) / LGC/UFPA (CEN1221)
Cmed1115	Centropomus medius	Mc	Michoacan, Mexico	17.984667 -102.363316	PV700011	PV699831	PV693806	UMSNH (8476) / LGC/UFPA (CEN1115)
Cmed1116	Centropomus medius	Cl	Colima, Mexico	19.013898 -104.242675	PV700012	PV699832	PV693807	UMSNH (13484) / LGC/UFPA (CEN1116)
Cmed1117	Centropomus medius	So	Sonsonate, El Salvador	13.529625 -89.715308	PV700013	PV699833	PV693808	UMSNH (24491) / LGC/UFPA (CEN1117)
Cmed1118	Centropomus medius	Ma	Manabí, Ecuador	missing	PV700014	PV699834	PV693809	UMSNH (51322) / LGC/UFPA (CEN1118)
Cmed1122	Centropomus medius	Pt	Puntarenas, Costa Rica	9.757821 -84.627135	PV700015	PV699835	PV693810	UMSNH (40460) / LGC/UFPA (CEN1122)
Crob1111	Centropomus robalito	Mc	Michoacan, Mexico	18.689322 -103.736281	PV700016	PV699836	PV693811	UMSNH (11580) / LGC/UFPA (CEN1111)
Crob1128	Centropomus robalito	Gu	Guayaquil, Ecuador	missing	PV700017	PV699837	PV693812	UMSNH (17927) / LGC/UFPA (CEN1128)
Crob1129	Centropomus robalito	SR	Santa Rosa, Guatemala	13.803090 -90.257456	PV700018	PV699838	PV693813	UMSNH (24657) / LGC/UFPA (CEN1129)
Crob1130	Centropomus robalito	Ma	Manabí, Ecuador	missing	PV700019	-	PV693814	UMSNH (51319) / LGC/UFPA (CEN1130)
Crob1183	Centropomus robalito	Pt	Puntarenas, Costa Rica	8.569011 -83.164912	PV700020	-	PV693815	MZUCR (614) / LGC/UFPA (CEN1183)
Cuni1114	Centropomus unionensis	Gu	Santa Helena, Ecuador	missing	PV700021	PV699839	PV693816	UMSNH (25942) / LGC/UFPA (CEN1114)
Cuni1123	Centropomus unionensis	Pa	Panama	missing	PV700022	PV699840	PV693817	UMSNH (22238) / LGC/UFPA (CEN1123)
CarmU8510	Centropomus armatus	Pa	Panama	missing	U85010	-	-	Tringali et al., 1999
Carm1853	Centropomus armatus	Vc	Valle del Cauca, Colombia	missing	OR805147	OR825518	-	Ossa-Hernández et al., 2024 (CIRUV:1853)
Carm2543	Centropomus armatus	Vc	Valle del Cauca, Colombia	missing	OR805150	OR825521	-	Ossa-Hernández et al., 2024 (CIRUV-24000/2543)
Lcal01	Lates calcarifer	-	-	missing	HQ731431	MW498665	HQ731291	-
Lcal02	Lates calcarifer	-	-	missing	HQ731403	MW498666	HQ731263	-
Ljap01	Lates japonicus	-	-	missing	HQ731404	NC_034339	HQ731264	-
Lnil01	Lates niloticus	-	-	missing	-	DQ108019	MW562680	-
Sarg01	Sphyraena argentea	-	-	missing	EU099477	GU440525	KC828998	-
Sba01	Sphyraena barracuda	-	-	missing	JQ939036	OQ387640	JQ940029	-
Sput01	Sphyraena putnamae	-	-	missing	JQ938993	MZ329572	JQ939989	-
